# Supplementary material for: Changes in Plasma Metabolic Signature upon Acute and Chronic Morphine Administration in Morphine-Tolerant Mice
Source: Metabolites. 2023 Mar 16;13(3):434. doi: 10.3390/metabo13030434 (PMC10053579; doi:10.3390/metabo13030434)
Supplement: Supplementary file 1 [file metabolites-13-00434-s001.zip]

Archive with 1 entries (1 files):
- metabolites-2210670-supplementary.xlsx
