# Supplementary material for: Changes in Plasma Metabolic Signature upon Acute and Chronic Morphine Administration in Morphine-Tolerant Mice
Source: Metabolites. 2023 Mar 16;13(3):434. doi: 10.3390/metabo13030434 (PMC10053579; doi:10.3390/metabo13030434)
Supplement: Supplementary file 1 [file metabolites-13-00434-s001.zip › metabolites-2210670-supplementary.xlsx]

## Sheet: Sheet1
1,5-Anhydro-D-Sorbitol
1-Monohexadecanoylglycerol
3-Hydroxybutanoic acid
3-Phosphoglycerate
4-Hydroxyproline
a-Ketoglutaric acid
Alanine
Allantoin
Alpha-Tocopherol
Aminomalonic acid
B-Alanine
Benzene-1,2,4-triol
Butanoic acid, 2,4-dihydroxy
Butanoic acid, 2-hydroxy
Cholesterol
Citric acid
Compound name
Erythritol
Ethanolamine
Ethanolamine-glycerophosphate
Fructose
Fructose-6-phosphate
Fumaric acid
Glucose
Glucose-6-phosphate
Glucuronic acid
Glutamic acid
Glutamine
Glutaric acid
Glutaric acid, 2-hydroxy
Glyceric acid
Glycerol
Glycerol-3-phosphate
Glycerone phosphate
Glycine
Glycolic acid
Glyoxylic acid
Iminodiacetic acid
Inositol
Inositol-methyl
Inositol-phosphate
Isocitric acid
Isoleucine
Lactamide
Lactic acid
Leucine
Lysine
Malic acid
Mannose
Methionine
Methyl-alanine
Monomethylphosphate
N-a-Acetyl-L-Lysine
N-Acetylglutamic acid
N-Acetyltryptophan
O-Phosphoethanolamine
Ornithine
Oxalic acid
Oxamic acid
Phenylalanine
Phosphoglycolic acid
Proline
Pyroglutamic acid
Pyrophosphate (4:1)
Pyruvic acid
Ribose
Serine
Serotonine
sorbitol
Succinic acid
Taurine
Threonic acid
Threonic acid
Threonine
Tryptophan
Tyrosine
Uracil
Urea
Uric acid
Valine
Xylose
